# Supplementary material for: MDR-TB Outbreak among HIV-Negative Tunisian Patients followed during 11 Years
Source: PLoS One. 2016 Apr 28;11(4):e0153983. doi: 10.1371/journal.pone.0153983 (PMC4849785; doi:10.1371/journal.pone.0153983)
Supplement: S1 Table — *Drug susceptibility results for the following anti-tubercular drugs: Isoniazid, streptomycin, rifampicin, ethambutol, and pyrazinamide. R: resistant; S: Susceptible (XLSX) [file pone.0153983.s001.xlsx]

## Sheet: Feuil2
Patients	ISREP	AFB smear	Spoligotype	IS6110 RFLP	MIRU-VNTR 24	rpoB	katG	inhA	embB	rpsL	gidB	pncA	gyrA	rrs	tlyA	eis
P1	RRRRR	1P	Haarlem3-SIT50	11	MIRU1	S531L+V615M	S315T	wt	M306I	WT	R47W	A-11C	S95T+A21P	WT	A33G (L11L)	wt
P2	RRRRR	3P	Haarlem3-SIT50	12	MIRU1	S531L+V615M	S315T	wt	M306I	WT	R47W	L4W	S95T+A21P	WT	A33G (L11L)	wt
P3	RRRRR	1P	Haarlem3-SIT50	12	MIRU1	S531L+V615M	S315T	wt	M306I	WT	R47W	L4W	S95T+A21P	WT	A33G (L11L)	wt
P4	RRRRR	3P	Haarlem3-SIT50	12	MIRU1	S531L+V615M	S315T	wt	M306I	WT	R47W	L4W	S95T+A21P	WT	A33G (L11L)	wt
P5	RRRRS	_	Haarlem3-SIT50	11	MIRU1	S531L+V615M	S315T	wt	M306I	WT	R47W	WT	S95T+A21P	WT	A33G (L11L)	wt
P6	RRRRS		Haarlem3-SIT50	11	MIRU1	S531L+V615M	S315T	wt	M306I	WT	R47W	WT	S95T+A21P	WT	A33G (L11L)	wt
P7	RRRRS	_	Haarlem3-SIT50	11	MIRU1	S531L+V615M	S315T	wt	M306I	WT	R47W	WT	S95T+A21P	WT	A33G (L11L)	wt
P8	RRRRR	1P	Haarlem3-SIT50	11	MIRU1	S531L+V615M	S315T	wt	M306I	WT	R47W	A-11C	S95T+A21P	WT	A33G (L11L)	wt
P9	RRRRR	1P	Haarlem3-SIT50	12	MIRU1	S531L+V615M	S315T	wt	M306I	WT	R47W	L4W	S95T+A21P	WT	A33G (L11L)	wt
P10	RRRRS	_	Haarlem3-SIT50	11	MIRU1	S531L+V615M	S315T	wt	M306I	WT	R47W	WT	S95T+A21P	WT	A33G (L11L)	wt
P11	RRRRR	_	Haarlem3-SIT50	11	MIRU1	S531L+V615M	S315T	wt	M306I	WT	R47W	A-11C	S95T+A21P	WT	A33G (L11L)	wt
P12	RRRRR	_	Haarlem3-SIT50	12	MIRU1	S531L+V615M	S315T	wt	M306I	WT	R47W	L4W	S95T+A21P	WT	A33G (L11L)	wt
P13	RRRRR	1P	Haarlem3-SIT50	11	MIRU1	S531L+V615M	S315T	wt	M306I	WT	R47W	C42A	S95T+A21P	WT	A33G (L11L)	wt
P14	RRRRR	_	Haarlem3-SIT50	11	MIRU1	S531L+V615M	S315T	wt	M306I	WT	R47W	G insertion (391-392)	S95T+A21P	WT	A33G (L11L)	wt
P15	RRRRR		Haarlem3-SIT50	11	MIRU1	S531L+V615M	S315T	wt	M306I	WT	R47W	A-11C	S95T+A21P	WT	A33G (L11L)	wt
P16	RRRRS	1P	Haarlem3-SIT50	11	MIRU1	S531L+V615M	S315T	wt	M306I	WT	R47W	WT	S95T+A21P	WT	A33G (L11L)	wt
P17	RRRRR	_	Haarlem3-SIT50	11	MIRU1	S531L+V615M	S315T	wt	M306I	WT	R47W	C42A	S95T+A21P	WT	A33G (L11L)	wt
P18	RRRRR	2P	Haarlem3-SIT50	11	MIRU1	S531L+V615M	S315T	wt	M306I	WT	R47W	A-11C	S95T+A21P	WT	A33G (L11L)	wt
P19	RRRRR	2P	Haarlem3-SIT50	12	MIRU1	S531L+V615M	S315T	T-8C	M306I	WT	R47W	L4W	S95T+A21P	WT	A33G (L11L)	wt
P20	RRRRR	_	Haarlem3-SIT50	11	MIRU1	S531L+V615M	S315T	wt	M306I	WT	R47W	A-11C	S95T+A21P	WT	A33G (L11L)	wt
P21	RRRRR	_	Haarlem3-SIT50	11	MIRU1	S531L+V615M	S315T	wt	M306I	WT	R47W	Q10H	S95T+A21P	WT	A33G (L11L)	wt
P22	RRRRR	1P	Haarlem3-SIT50	11	MIRU1	S531L+V615M	S315T	wt	M306I	WT	R47W	Ginsertion (296-297)	S95T+A21P	WT	A33G (L11L)	wt
P23	RRRRR	3P	Haarlem3-SIT50	11	MIRU1	S531L+V615M	S315T	wt	M306I	WT	R47W	A-11C	S95T+A21P	WT	A33G (L11L)	wt
P24	RRRRS	_	Haarlem3-SIT50	11	MIRU2	S531L+V615M	S315T	wt	M306I	WT	R47W	WT	S95T+A21P	WT	A33G (L11L)	wt
P25	RRRRS	_	Haarlem3-SIT50	11	MIRU2	S531L+V615M	S315T	wt	M306I	WT	R47W	WT	S95T+A21P	WT	A33G (L11L)	wt
P26	RRRRR	2P	Haarlem3-SIT50	11	MIRU1	S531L+V615M	S315T	C-15T	M306I	WT	R47W	A-11C	S95T+A21P	WT	A33G (L11L)	wt
P27	RRRRR	_	Haarlem3-SIT50	12	MIRU1	S531L+V615M	S315T	T-8C	M306I	WT	R47W	L4W	S95T+A21P	WT	A33G (L11L)	wt
P28	RRRRR	2P	Haarlem3-SIT50	11	MIRU1	S531L+V615M	S315T	wt	M306I	WT	R47W	Q10H	S95T+A21P	WT	A33G (L11L)	wt
P29	RRRRR	_	Haarlem3-SIT50	11	MIRU1	S531L+V615M	S315T	wt	M306I	WT	R47W	Ginsertion (296-297)	S95T+A21P	WT	A33G (L11L)	wt
P30	RRRRR	_	Haarlem3-SIT50	11	MIRU1	S531L+V615M	S315T	wt	M306I	WT	R47W	Ginsertion (296-297)	S95T+A21P	WT	A33G (L11L)	wt
P31	RRRRR	3P	Haarlem3-SIT50	12	MIRU1	S531L+V615M	S315T	wt	M306I	WT	R47W	L4W	S95T+A21P	WT	A33G (L11L)	wt
P32	RRRRR	_	Haarlem3-SIT50	12	MIRU1	S531L+V615M	S315T	wt	M306I	WT	R47W	L4W	S95T+A21P	WT	A33G (L11L)	wt
P33	RRRRR	1P	Haarlem3-SIT50	11	MIRU1	S531L+V615M	S315T	wt	M306I	WT	R47W	A-11C	S95T+A21P	A908C	A33G (L11L)	wt
P34	RRRRS	_	Haarlem3-SIT50	11	MIRU1	S531L+V615M	S315T	wt	M306I	WT	R47W	WT	S95T+A21P	WT	A33G (L11L)	wt
P35	RRRRR	_	Haarlem3-SIT50	12	MIRU1	S531L+V615M	S315T	T-8C	M306I	WT	R47W	L4W	S95T+A21P	WT	A33G (L11L)	wt
P36	RRRRS		Haarlem3-SIT50	11	MIRU1	S531L+V615M	S315T	wt	M306I	WT	R47W	WT	S95T+A21P	WT	A33G (L11L)	wt
P37	RRRRR	_	Haarlem3-SIT50	11	MIRU1	S531L+V615M	S315T	wt	M306I	WT	R47W	A-11C	S95T+A21P	WT	A33G (L11L)	wt
P38	RRRRR	_	Haarlem3-SIT50	11	MIRU1	S531L+V615M	S315T	wt	M306I	WT	R47W	Ginsertion (296-297)	S95T+A21P	WT	A33G (L11L)	wt
P39	RRRRR	1P	Haarlem3-SIT50	11	MIRU1	S531L+V615M	S315T	wt	M306I	WT	R47W	A-11C	S95T+A21P	WT	A33G (L11L)	wt
P40	RRRRR	_	Haarlem3-SIT50	11	MIRU1	S531L+V615M	S315T	wt	M306I	WT	R47W	A-11C	S95T+A21P	WT	A33G (L11L)	wt
P41	RRRRR	_	Haarlem3-SIT50	11	MIRU1	S531L+V615M	S315T	wt	M306I	WT	R47W	A-11C	S95T+A21P	WT	A33G (L11L)	wt
P42	RRRRS	_	Haarlem3-SIT50	11	MIRU1	S531L+V615M	S315T	wt	M306I	WT	R47W	WT	S95T+A21P	WT	A33G (L11L)	wt
P43	RRRRS	_	Haarlem3-SIT50	11	MIRU1	S531L+V615M	S315T	wt	M306I	WT	R47W	WT	S95T+A21P	WT	A33G (L11L)	wt
P44	RRRRS	_	Haarlem3-SIT50	11	MIRU1	S531L+V615M	S315T	wt	M306I	WT	R47W	WT	S95T+A21P	WT	A33G (L11L)	wt
P45	RRRRS	_	Haarlem3-SIT50	11	MIRU1	S531L+V615M	S315T	wt	M306I	WT	R47W	WT	S95T+A21P	WT	A33G (L11L)	wt
P46	RRRRR	2P	Haarlem3-SIT50	12	MIRU1	S531L+V615M	S315T	wt	M306I	WT	R47W	L4W	S95T+A21P+A90V	WT	A33G (L11L)	wt
P47	RRRRR	2P	Haarlem3-SIT50	11	MIRU1	S531L+V615M	S315T	wt	M306I	WT	R47W	G10P	S95T+A21P	WT	A33G (L11L)	wt
P48	RRRRR	1P	Haarlem3-SIT50	11	MIRU1	S531L+V615M	S315T	wt	M306I	WT	R47W	A-11C	S95T+A21P	WT	A33G (L11L)	wt
MIRU1: 2233'35332332423152333432
MIRU2: 2233'35322332423152333432
ISREP: Isoniazid, Streptomycin, Rifampicin, Ethambutol, Pyrazinamide

## Sheet: Feuil3
Patient	Référence	IS6110 RFLP	MIC Rif
P9	1183/02	12_banded	1280µg/ml
P24	2187/05	11_banded	160µg/ml
